# Supplementary material for: From Oligo(Phenyleneethynylene) Monomers to Supramolecular Helices: The Role of Intermolecular Interactions in Aggregation
Source: Molecules. 2021 Jun 9;26(12):3530. doi: 10.3390/molecules26123530 (PMC8228480; doi:10.3390/molecules26123530)
Supplement: Supplementary file 1 [file molecules-26-03530-s001.zip]

Archive with 1 entries (1 files):
- molecules-1233535-supplementary.pdf
